# Supplementary material for: Interelemental osteohistological variation in Massospondylus carinatus and its implications for locomotion
Source: PeerJ. 2022 Sep 23;10:e13918. doi: 10.7717/peerj.13918 (PMC9512004; doi:10.7717/peerj.13918)
Supplement: Supplemental Information 7 [file peerj-10-13918-s007.csv]

Specimen number	Element	Lag number	Actual circumference (um)	True or estimated element circumference (um)	True and estimated element circumference (mm)	Number of CGMs	CGM spacing (um)	Total radius (um)	Total cortex (um)	Cortex as percentage of radius	CGM as percentage of radius	CGM as percentage of cortex	Vascularisation
BP/1/5347	Femur	MC	4900	4900	4,9		540	990	450	45,45454545	54,54545455
BP/1/5347	Femur	lag to sp surface	4900	4900	4,9	0	450	990	450	45,45454545	45,45454545	100
BP/1/5253	Femur	MC	50500	50500	50,5		3903	7267	3364	46,29145452	53,70854548
BP/1/5253	Femur	lag to sp surface	50500	50500	50,5	0	3364	7267	3364	46,29145452	46,29145452	100	24,9
BP/1/4266	Femur	MC	75000	75000	75		7520,4	13585,576	6065,176	44,6442315	55,3557685
BP/1/4266	Femur	MC-L1	75000	75000	75		1003,36	13585,576	6065,176	44,6442315	7,385480012	16,54296594
BP/1/4266	Femur	L1-L2	75000	75000	75		1014,528	13585,576	6065,176	44,6442315	7,467684845	16,7270991
BP/1/4266	Femur	L2-L3	75000	75000	75		598,29	13585,576	6065,176	44,6442315	4,403861861	9,864346888
BP/1/4266	Femur	L3-L4	75000	75000	75		2049,35	13585,576	6065,176	44,6442315	15,08474871	33,7887969
BP/1/4266	Femur	L4-L5	75000	75000	75		561,239	13585,576	6065,176	44,6442315	4,13113879	9,253466016
BP/1/4266	Femur	lag to sp surface	75000	75000	75	5	838,409	13585,576	6065,176	44,6442315	6,171317285	13,82332516
BP/1/5238	Femur	MC	82000	81000	81		6652,692	13474,15	6821,458	50,62625843	49,37374157
BP/1/5238	Femur	MC-L1	82000	81000	81		637,887	13474,15	6821,458	50,62625843	4,734153917	9,351182694
BP/1/5238	Femur	L1-L2	82000	81000	81		2516,987	13474,15	6821,458	50,62625843	18,68011711	36,89807956
BP/1/5238	Femur	L2-L3	82000	81000	81		2198,837	13474,15	6821,458	50,62625843	16,31892921	32,23412062
BP/1/5238	Femur	L3-L4	82000	81000	81		348,526	13474,15	6821,458	50,62625843	2,586626986	5,109259633
BP/1/5238	Femur	L4-L5	82000	81000	81		995,443	13474,15	6821,458	50,62625843	7,387798117	14,59281872
BP/1/5238	Femur	lag to sp surface	82000	81000	81	5	123,778	13474,15	6821,458	50,62625843	0,918633086	1,814538769	10,17
BP/1/5143	Femur	MC	83000	83000	83		7446,456	15880,468	8434,012	53,10934161	46,89065839
BP/1/5143	Femur	MC-L1	83000	83000	83		850,632	15880,468	8434,012	53,10934161	5,356466825	10,08573381
BP/1/5143	Femur	L1-L2	83000	83000	83		1031,883	15880,468	8434,012	53,10934161	6,497812281	12,23478221
BP/1/5143	Femur	L2-L3	83000	83000	83		3942,113	15880,468	8434,012	53,10934161	24,82365759	46,7406615
BP/1/5143	Femur	L3-L4	83000	83000	83		953,301	15880,468	8434,012	53,10934161	6,002977998	11,30305482
BP/1/5143	Femur	L4-L5	83000	83000	83		284,583	15880,468	8434,012	53,10934161	1,79203157	3,374230437
BP/1/5143	Femur	L5-L6	83000	83000	83		310,25	15880,468	8434,012	53,10934161	1,953657789	3,678557726
BP/1/5143	Femur	L6-L7	83000	83000	83		360,709	15880,468	8434,012	53,10934161	2,271400314	4,276837643
BP/1/5143	Femur	L7-L8	83000	83000	83		131,376	15880,468	8434,012	53,10934161	0,827280405	1,557692828
BP/1/5143	Femur	lag to sp surface	83000	83000	83	8	569,165	15880,468	8434,012	53,10934161	3,584056843	6,748449018	5,795978118
BP/1/4267	Femur	MC	85000	85000	85		7420	14000	6580	47	53
BP/1/4267	Femur	MC-L1	85000	85000	85		226	14000	6580	47	1,614285714	3,434650456
BP/1/4267	Femur	L1-L2	85000	85000	85		1106	14000	6580	47	7,9	16,80851064
BP/1/4267	Femur	L2-L3	85000	85000	85		657	14000	6580	47	4,692857143	9,984802432
BP/1/4267	Femur	L3-L4	85000	85000	85		2724	14000	6580	47	19,45714286	41,39817629
BP/1/4267	Femur	L4-L5	85000	85000	85		1760	14000	6580	47	12,57142857	26,74772036
BP/1/4267	Femur	lag to sp surface	85000	85000	85	5	107	14000	6580	47	0,764285714	1,626139818	11,82
BP/1/4751	Femur	MC	93000	93000	93		11841,676	19611,375	7769,699	39,61832865	60,38167135
BP/1/4751	Femur	MC-L1	93000	93000	93		2409,171	19611,375	7769,699	39,61832865	12,28455934	31,00726296
BP/1/4751	Femur	L1-L2	93000	93000	93		1143,301	19611,375	7769,699	39,61832865	5,82978501	14,71486862
BP/1/4751	Femur	L2-L3	93000	93000	93		2232,813	19611,375	7769,699	39,61832865	11,38529552	28,7374453
BP/1/4751	Femur	L3-L4	93000	93000	93		486,289	19611,375	7769,699	39,61832865	2,479627257	6,258788146
BP/1/4751	Femur	L4-L5	93000	93000	93		772,05	19611,375	7769,699	39,61832865	3,936745894	9,936678371
BP/1/4751	Femur	lag to sp surface	93000	93000	93	5	726,075	19611,375	7769,699	39,61832865	3,70231562	9,344956606	23,15
BP/1/4747	Femur	MC	95000	95000	95		11079,654	17354,089	6274,435	36,15536949	63,84463051
BP/1/4747	Femur	MC-L1	95000	95000	95		1054,741	17354,089	6274,435	36,15536949	6,077766456	16,8101351
BP/1/4747	Femur	L1-L2	95000	95000	95		819,799	17354,089	6274,435	36,15536949	4,723952954	13,06570233
BP/1/4747	Femur	L2-L3	95000	95000	95		1184,842	17354,089	6274,435	36,15536949	6,827451444	18,8836445
BP/1/4747	Femur	L3-L4	95000	95000	95		925,382	17354,089	6274,435	36,15536949	5,332357118	14,74845145
BP/1/4747	Femur	lag to sp surface	95000	95000	95	4	2289,671	17354,089	6274,435	36,15536949	13,19384152	36,49206662	16,81
BP/1/5193	Femur	MC	100000	138350	138,35		17305,5	23402,119	6096,619	26,05156824	73,94843176
BP/1/5193	Femur	MC-L1	100000	138350	138,35		1056,485	23402,119	6096,619	26,05156824	4,514484351	17,32903106
BP/1/5193	Femur	L1-L2	100000	138350	138,35		1394,191	23402,119	6096,619	26,05156824	5,957541708	22,86826518
BP/1/5193	Femur	L2-L3	100000	138350	138,35		1786,72	23402,119	6096,619	26,05156824	7,634864176	29,30673542
BP/1/5193	Femur	L3-L4	100000	138350	138,35		1312,746	23402,119	6096,619	26,05156824	5,609517668	21,53236081
BP/1/5193	Femur	L4-L5	100000	138350	138,35		209,417	23402,119	6096,619	26,05156824	0,89486341	3,434969448
BP/1/5193	Femur	L5-L6	100000	138350	138,35		199,836	23402,119	6096,619	26,05156824	0,853922673	3,27781677
BP/1/5193	Femur	lag to sp surface	100000	138350	138,35	6	137,224	23402,119	6096,619	26,05156824	0,586374251	2,250821316	26,97
BP/1/5397	Femur	MC	100000	161320	161,32		15025,913	25931,132	10905,219	42,05454278	57,94545722
BP/1/5397	Femur	MC-L1	100000	161320	161,32		1130,604	25931,132	10905,219	42,05454278	4,360025625	10,3675497
BP/1/5397	Femur	L1-L2	100000	161320	161,32		7469,976	25931,132	10905,219	42,05454278	28,80697997	68,49909204
BP/1/5397	Femur	L2-L3	100000	161320	161,32		992,902	25931,132	10905,219	42,05454278	3,828995973	9,1048332
BP/1/5397	Femur	L3-L4	100000	161320	161,32		732,078	25931,132	10905,219	42,05454278	2,823162521	6,713097646
BP/1/5397	Femur	L4-L5	100000	161320	161,32		431,452	25931,132	10905,219	42,05454278	1,663837892	3,956380885
BP/1/5397	Femur	lag to sp surface	100000	161320	161,32	5	148,207	25931,132	10905,219	42,05454278	0,571540803	1,359046526
BP/1/4693	Femur	MC	112000	112000	112		6324,921	13997,421	7672,5	54,81366889	45,18633111
BP/1/4693	Femur	MC-L1	112000	112000	112		2293,952	13997,421	7672,5	54,81366889	16,3883904	29,89836429
BP/1/4693	Femur	L1-L2	112000	112000	112		1522,146	13997,421	7672,5	54,81366889	10,87447466	19,83898338
BP/1/4693	Femur	L2-L3	112000	112000	112		1405,091	13997,421	7672,5	54,81366889	10,03821347	18,31333985
BP/1/4693	Femur	L3-L4	112000	112000	112		372,76	13997,421	7672,5	54,81366889	2,663062003	4,858390355
BP/1/4693	Femur	L4-L5	112000	112000	112		444,676	13997,421	7672,5	54,81366889	3,176842363	5,795711958
BP/1/4693	Femur	L5-L6	112000	112000	112		297,491	13997,421	7672,5	54,81366889	2,12532723	3,877367221
BP/1/4693	Femur	L6-L7	112000	112000	112		559,875	13997,421	7672,5	54,81366889	3,999843971	7,2971652
BP/1/4693	Femur	L7-L8	112000	112000	112		444,676	13997,421	7672,5	54,81366889	3,176842363	5,795711958
BP/1/4693	Femur	lag to sp surface	112000	112000	112	8	331,833	13997,421	7672,5	54,81366889	2,370672426	4,324965787	9,97
NMQR3055	Femur	MC	114000	114000	114		10222,298	19340,596	9118,298	47,14589974	52,85410026
NMQR3055	Femur	MC-L1	114000	114000	114		1142,855	19340,596	9118,298	47,14589974	5,909099182	12,53364389
NMQR3055	Femur	L1-L2	114000	114000	114		1891,411	19340,596	9118,298	47,14589974	9,77948663	20,74302682
NMQR3055	Femur	L2-L3	114000	114000	114		455,478	19340,596	9118,298	47,14589974	2,355036008	4,995208536
NMQR3055	Femur	L3-L4	114000	114000	114		307,484	19340,596	9118,298	47,14589974	1,589837252	3,372164411
NMQR3055	Femur	L4-L5	114000	114000	114		1380,845	19340,596	9118,298	47,14589974	7,139619689	15,14367045
NMQR3055	Femur	L5-L6	114000	114000	114		1743,282	19340,596	9118,298	47,14589974	9,01358986	19,11850216
NMQR3055	Femur	lag to sp surface	114000	114000	114	6	2196,943	19340,596	9118,298	47,14589974	11,35923112	24,09378373	22,6
BP/1/4860	Femur	MC	143000	143000	143		0	9047,488372	9047,488372	100	0
BP/1/4860	Femur	MC-L1	143000	143000	143		2199,534884	9047,488372	9047,488372	100	24,31099984	24,31099984
BP/1/4860	Femur	L1-L2	143000	143000	143		1861	9047,488372	9047,488372	100	20,56924445	20,56924445
BP/1/4860	Femur	L2-L3	143000	143000	143		3203	9047,488372	9047,488372	100	35,40209026	35,40209026
BP/1/4860	Femur	L3-L4	143000	143000	143		1040	9047,488372	9047,488372	100	11,49490286	11,49490286
BP/1/4860	Femur	lag to sp surface	143000	143000	143	4	743,9534884	9047,488372	9047,488372	100	8,222762581	8,222762581
BP/1/5241	Femur	MC	145000	145000	145		14233,537	28882,144	14648,607	50,71855815	49,28144185
BP/1/5241	Femur	MC-L1	145000	145000	145		2360,68	28882,144	14648,607	50,71855815	8,173492937	16,11538899
BP/1/5241	Femur	L1-L2	145000	145000	145		3418,355	28882,144	14648,607	50,71855815	11,83553063	23,33570011
BP/1/5241	Femur	L2-L3	145000	145000	145		1386,139	28882,144	14648,607	50,71855815	4,799293986	9,462599413
BP/1/5241	Femur	L3-L4	145000	145000	145		649,553	28882,144	14648,607	50,71855815	2,248977777	4,434230504
BP/1/5241	Femur	L4-L5	145000	145000	145		1701,156	28882,144	14648,607	50,71855815	5,8899921	11,61309058
BP/1/5241	Femur	L5-L6	145000	145000	145		941,896	28882,144	14648,607	50,71855815	3,261170639	6,429935625
BP/1/5241	Femur	L6-L7	145000	145000	145		3425,871	28882,144	14648,607	50,71855815	11,86155363	23,38700874
BP/1/5241	Femur	L7-L8	145000	145000	145		322,353	28882,144	14648,607	50,71855815	1,116097891	2,200571017
BP/1/5241	Femur	L8-L9	145000	145000	145		313,097	28882,144	14648,607	50,71855815	1,084050408	2,137384121
BP/1/5241	Femur	lag to sp surface	145000	145000	145	9	129,507	28882,144	14648,607	50,71855815	0,448398152	0,88409089	17,02
BP/1/4998	Femur	MC	145000	145000	145		24885,944	29415,551	4529,607	15,39868147	84,60131853
BP/1/4998	Femur	MC-L1	145000	145000	145		1217,715	29415,551	4529,607	15,39868147	4,13969808	26,8834581
BP/1/4998	Femur	L1-L2	145000	145000	145		1727,804	29415,551	4529,607	15,39868147	5,873777445	38,14467789
BP/1/4998	Femur	L2-L3	145000	145000	145		729,333	29415,551	4529,607	15,39868147	2,479413015	16,10146311
BP/1/4998	Femur	L3-L4	145000	145000	145		542,407	29415,551	4529,607	15,39868147	1,843946421	11,97470332
BP/1/4998	Femur	lag to sp surface	145000	145000	145	4	312,348	29415,551	4529,607	15,39868147	1,061846504	6,895697574	22,31
BP/1/5108	Femur	MC	145000	131510	131,51		17675,702	29090,209	11414,507	39,23831211	60,76168789
BP/1/5108	Femur	MC-L1	145000	131510	131,51		1414,528	29090,209	11414,507	39,23831211	4,86255702	12,39237052
BP/1/5108	Femur	L1-L2	145000	131510	131,51		2753,635	29090,209	11414,507	39,23831211	9,465848114	24,12399414
BP/1/5108	Femur	L2-L3	145000	131510	131,51		930,391	29090,209	11414,507	39,23831211	3,198296031	8,150952117
BP/1/5108	Femur	L3-L4	145000	131510	131,51		848,163	29090,209	11414,507	39,23831211	2,915630479	7,430570589
BP/1/5108	Femur	L4-L5	145000	131510	131,51		942,881	29090,209	11414,507	39,23831211	3,24123144	8,260374276
BP/1/5108	Femur	L5-L6	145000	131510	131,51		1306,117	29090,209	11414,507	39,23831211	4,489885239	11,44260545
BP/1/5108	Femur	L6-L7	145000	131510	131,51		1013,878	29090,209	11414,507	39,23831211	3,485289501	8,88236347
BP/1/5108	Femur	L7-L8	145000	131510	131,51		1061,657	29090,209	11414,507	39,23831211	3,649533766	9,300944842
BP/1/5108	Femur	L8-L9	145000	131510	131,51		733,595	29090,209	11414,507	39,23831211	2,521793501	6,426865392
BP/1/5108	Femur	lag to sp surface	145000	131510	131,51	9	409,662	29090,209	11414,507	39,23831211	1,408247015	3,588959208
BP/1/4861	Femur	MC	159000	159000	159		9981,565	18997,958	9016,393	47,45980068	52,54019932
BP/1/4861	Femur	MC-L1	159000	159000	159		1618,592	18997,958	9016,393	47,45980068	8,51982092	17,95165761
BP/1/4861	Femur	L1-L2	159000	159000	159		1522,78	18997,958	9016,393	47,45980068	8,015493034	16,88901537
BP/1/4861	Femur	L2-L3	159000	159000	159		225,607	18997,958	9016,393	47,45980068	1,187532892	2,50218685
BP/1/4861	Femur	L3-L4	159000	159000	159		892,113	18997,958	9016,393	47,45980068	4,695836258	9,894344668
BP/1/4861	Femur	L4-L5	159000	159000	159		970,652	18997,958	9016,393	47,45980068	5,109243846	10,76541362
BP/1/4861	Femur	L5-L6	159000	159000	159		214,135	18997,958	9016,393	47,45980068	1,127147454	2,374951935
BP/1/4861	Femur	L6-L7	159000	159000	159		115,467	18997,958	9016,393	47,45980068	0,607786374	1,280634063
BP/1/4861	Femur	L7-L8	159000	159000	159		207,295	18997,958	9016,393	47,45980068	1,091143585	2,299090113
BP/1/4861	Femur	L8-L9	159000	159000	159		950,749	18997,958	9016,393	47,45980068	5,004479955	10,54467124
BP/1/4861	Femur	lag to sp surface	159000	159000	159	9	2299,003	18997,958	9016,393	47,45980068	12,10131636	25,49803452
BP/1/4928	Femur	MC	160000	160000	160		6693,54	20414,76	13721,22	67,21225231	32,78774769
BP/1/4928	Femur	MC-L1	160000	160000	160		7750,979	20414,76	13721,22	67,21225231	37,96752448	56,48899296
BP/1/4928	Femur	L1-L2	160000	160000	160		995,041	20414,76	13721,22	67,21225231	4,874125388	7,25184058
BP/1/4928	Femur	L2-L3	160000	160000	160		1436,428	20414,76	13721,22	67,21225231	7,036222811	10,46866095
BP/1/4928	Femur	L3-L4	160000	160000	160		1314,148	20414,76	13721,22	67,21225231	6,437244425	9,57748655
BP/1/4928	Femur	L4-L5	160000	160000	160		769,767	20414,76	13721,22	67,21225231	3,770639478	5,610047795
BP/1/4928	Femur	L5-L6	160000	160000	160		633,208	20414,76	13721,22	67,21225231	3,101716601	4,614808304
BP/1/4928	Femur	L6-L7	160000	160000	160		557,819	20414,76	13721,22	67,21225231	2,732429869	4,065374653
BP/1/4928	Femur	lag to sp surface	160000	160000	160	7	263,83	20414,76	13721,22	67,21225231	1,292349261	1,922788207
BP/1/4934	Femur	MC	214000	214000	214		0	15892,72083	15892,72083	100	0
BP/1/4934	Femur	MC-L1	214000	214000	214		8922,743056	15892,72083	15892,72083	100	56,1435839	56,14358392
BP/1/4934	Femur	L1-L2	214000	214000	214		4128,154	15892,72083	15892,72083	100	25,97512436	25,97512436
BP/1/4934	Femur	L2-L3	214000	214000	214		393,832	15892,72083	15892,72083	100	2,478065299	2,478065299
BP/1/4934	Femur	L3-L4	214000	214000	214		374,334	15892,72083	15892,72083	100	2,355380202	2,355380202
BP/1/4934	Femur	L4-L5	214000	214000	214		1225,917	15892,72083	15892,72083	100	7,713701215	7,713701217
BP/1/4934	Femur	L5-L6	214000	214000	214		247,808	15892,72083	15892,72083	100	1,559254722	1,559254722
BP/1/4934	Femur	L6-L7	214000	214000	214		415,905	15892,72083	15892,72083	100	2,616952782	2,616952783
BP/1/4934	Femur	lag to sp surface	214000	214000	214	7	184,0277778	15892,72083	15892,72083	100	1,157937522	1,157937522
BP/1/4777	Femur	MC	105750,302	105750,302	105,750302		9137,377	16932,654	7795,277	46,03694731	53,96305269
BP/1/4777	Femur	MC-L1	105750,302	105750,302	105,750302		1909,2	16932,654	7795,277	46,03694731	11,27525549	24,49175315
BP/1/4777	Femur	L1-L2	105750,302	105750,302	105,750302		2165,813	16932,654	7795,277	46,03694731	12,79074739	27,78365669
BP/1/4777	Femur	L2-L3	105750,302	105750,302	105,750302		830,904	16932,654	7795,277	46,03694731	4,90711025	10,65906959
BP/1/4777	Femur	L3-L4	105750,302	105750,302	105,750302		999,623	16932,654	7795,277	46,03694731	5,903522271	12,82344425
BP/1/4777	Femur	L4-L5	105750,302	105750,302	105,750302		339,758	16932,654	7795,277	46,03694731	2,00652538	4,358510929
BP/1/4777	Femur	L5-L6	105750,302	105750,302	105,750302		132,421	16932,654	7795,277	46,03694731	0,782045154	1,698733733
BP/1/4777	Femur	L6-L7	105750,302	105750,302	105,750302		995,054	16932,654	7795,277	46,03694731	5,876538905	12,76483183
BP/1/4777	Femur	L7-L8	105750,302	105750,302	105,750302		324,863	16932,654	7795,277	46,03694731	1,918559252	4,167433691
BP/1/4777	Femur	lag to sp surface	105750,302	105750,302	105,750302	8	97,641	16932,654	7795,277	46,03694731	0,576643213	1,252566137	8,12
BP/1/5347	Humerus	MC	3605	3610	3,61		363,101	685,66	322,559	47,04357845	52,95642155
BP/1/5347	Humerus	lag to sp surface	3605	3610	3,61	0	322,559	685,66	322,559	47,04357845	47,04357845	100
BP/1/5253	Humerus	MC	29500	29500	29,5		2642	5245	2603	49,62821735	50,37178265
BP/1/5253	Humerus	lag to sp surface	29500	29500	29,5	0	2603	5245	2603	49,62821735	49,62821735	100	27,1
BP/1/4266	Humerus	MC	46000	46000	46		3595	7912	4317	54,56268959	45,43731041
BP/1/4266	Humerus	MC-L1	46000	46000	46		2897	7912	4317	54,56268959	36,61526795	67,10678712
BP/1/4266	Humerus	L1-L2	46000	46000	46		286	7912	4317	54,56268959	3,614762386	6,624971045
BP/1/4266	Humerus	L2-L3	46000	46000	46		324	7912	4317	54,56268959	4,095045501	7,505211953
BP/1/4266	Humerus	lag to sp surface	46000	46000	46	3	810	7912	4317	54,56268959	10,23761375	18,76302988
BP/1/4751	Humerus	MC	52000	52000	52		4725,727	8625,003	3899,276	45,20898138	54,79101862
BP/1/4751	Humerus	MC-L1	52000	52000	52		2187,647	8625,003	3899,276	45,20898138	25,36401437	56,10392801
BP/1/4751	Humerus	L1-L2	52000	52000	52		450,069	8625,003	3899,276	45,20898138	5,218189489	11,54237351
BP/1/4751	Humerus	L2-L3	52000	52000	52		613,941	8625,003	3899,276	45,20898138	7,118154046	15,74499984
BP/1/4751	Humerus	L3-L4	52000	52000	52		125,595	8625,003	3899,276	45,20898138	1,456173407	3,220982562
BP/1/4751	Humerus	L4-L5	52000	52000	52		176,586	8625,003	3899,276	45,20898138	2,047373201	4,528686864
BP/1/4751	Humerus	lag to sp surface	52000	52000	52	5	345,438	8625,003	3899,276	45,20898138	4,005076868	8,859029215	18,83
NMQR3964	Humerus	MC	78000	78000	78		8980,922	14084,019	5103,097	36,23324422	63,76675578
NMQR3964	Humerus	MC-L1	78000	78000	78		833,863	14084,019	5103,097	36,23324422	5,920632456	16,34033216
NMQR3964	Humerus	L1-L2	78000	78000	78		943,166	14084,019	5103,097	36,23324422	6,696710648	18,48222756
NMQR3964	Humerus	L2-L3	78000	78000	78		708,578	14084,019	5103,097	36,23324422	5,031078132	13,88525439
NMQR3964	Humerus	L3-L4	78000	78000	78		506,354	14084,019	5103,097	36,23324422	3,595237979	9,922484327
NMQR3964	Humerus	L4-L5	78000	78000	78		791,491	14084,019	5103,097	36,23324422	5,619780831	15,51001284
NMQR3964	Humerus	L5-L6	78000	78000	78		855,274	14084,019	5103,097	36,23324422	6,072655824	16,7599009
NMQR3964	Humerus	lag to sp surface	78000	78000	78	6	464,371	14084,019	5103,097	36,23324422	3,297148349	9,099787835
NMQR3055	Humerus	MC	72000	72000	72		5532,829	11822,151	6289,322	53,19947275	46,80052725
NMQR3055	Humerus	MC-L1	72000	72000	72		1469,936	11822,151	6289,322	53,19947275	12,43374408	23,37193103
NMQR3055	Humerus	L1-L2	72000	72000	72		1862,464	11822,151	6289,322	53,19947275	15,75401972	29,61311251
NMQR3055	Humerus	L2-L3	72000	72000	72		1379,224	11822,151	6289,322	53,19947275	11,6664387	21,9296134
NMQR3055	Humerus	L3-L4	72000	72000	72		899,75	11822,151	6289,322	53,19947275	7,610713143	14,30599356
NMQR3055	Humerus	lag to sp surface	72000	72000	72	4	677,948	11822,151	6289,322	53,19947275	5,734557104	10,77934951	18,02
BP/1/4860	Humerus	MC	84000	84000	84		5405,325	12580,389	7175,064	57,03372129	42,96627871
BP/1/4860	Humerus	MC-L1	84000	84000	84		276,988	12580,389	7175,064	57,03372129	2,201744318	3,860425496
BP/1/4860	Humerus	L1-L2	84000	84000	84		536,831	12580,389	7175,064	57,03372129	4,267205092	7,481898419
BP/1/4860	Humerus	L2-L3	84000	84000	84		803,086	12580,389	7175,064	57,03372129	6,383634083	11,1927364
BP/1/4860	Humerus	L3-L4	84000	84000	84		1248,943	12580,389	7175,064	57,03372129	9,927697784	17,40671581
BP/1/4860	Humerus	L4-L5	84000	84000	84		1212,47	12580,389	7175,064	57,03372129	9,637778291	16,89838585
BP/1/4860	Humerus	L5-L6	84000	84000	84		1562,658	12580,389	7175,064	57,03372129	12,42138061	21,77901131
BP/1/4860	Humerus	L6-L7	84000	84000	84		1052,336	12580,389	7175,064	57,03372129	8,364892373	14,66657301
BP/1/4860	Humerus	lag to sp surface	84000	84000	84	7	481,752	12580,389	7175,064	57,03372129	3,829388741	6,714253699
BP/1/4999	Humerus	MC	85000	85000	85		7853,401	14872,227	7018,826	47,19418282	52,80581718
BP/1/4999	Humerus	MC-L1	85000	85000	85		437,389	14872,227	7018,826	47,19418282	2,94097851	6,231654696
BP/1/4999	Humerus	L1-L2	85000	85000	85		1767,865	14872,227	7018,826	47,19418282	11,8870227	25,18747437
BP/1/4999	Humerus	L2-L3	85000	85000	85		1861,644	14872,227	7018,826	47,19418282	12,51758731	26,52358101
BP/1/4999	Humerus	L3-L4	85000	85000	85		162,887	14872,227	7018,826	47,19418282	1,095242831	2,320715744
BP/1/4999	Humerus	L4-L5	85000	85000	85		288,575	14872,227	7018,826	47,19418282	1,940361723	4,111442569
BP/1/4999	Humerus	L5-L6	85000	85000	85		1985,83	14872,227	7018,826	47,19418282	13,35260684	28,29290824
BP/1/4999	Humerus	lag to sp surface	85000	85000	85	6	514,636	14872,227	7018,826	47,19418282	3,4603829	7,332223366	28,91346122
BP/1/5241	Humerus	MC	89000	89000	89		7675,203	14907,156	7231,953	48,51329791	51,48670209
BP/1/5241	Humerus	MC-L1	89000	89000	89		708,568	14907,156	7231,953	48,51329791	4,753207117	9,797740666
BP/1/5241	Humerus	L1-L2	89000	89000	89		2620,958	14907,156	7231,953	48,51329791	17,58187813	36,24135832
BP/1/5241	Humerus	L2-L3	89000	89000	89		456,039	14907,156	7231,953	48,51329791	3,059195195	6,305889986
BP/1/5241	Humerus	L3-L4	89000	89000	89		313,204	14907,156	7231,953	48,51329791	2,101031209	4,330835668
BP/1/5241	Humerus	L4-L5	89000	89000	89		612,918	14907,156	7231,953	48,51329791	4,111568967	8,475138044
BP/1/5241	Humerus	L5-L6	89000	89000	89		588,866	14907,156	7231,953	48,51329791	3,950223638	8,142558449
BP/1/5241	Humerus	L6-L7	89000	89000	89		1438,849	14907,156	7231,953	48,51329791	9,652069114	19,89571835
BP/1/5241	Humerus	L7-L8	89000	89000	89		260,092	14907,156	7231,953	48,51329791	1,744745946	3,59642824
BP/1/5241	Humerus	L8-L9	89000	89000	89		159,057	14907,156	7231,953	48,51329791	1,066984205	2,199364404
BP/1/5241	Humerus	lag to sp surface	89000	89000	89	8	73,402	14907,156	7231,953	48,51329791	0,492394391	1,014967879	9,32
BP/1/4998	Humerus	MC	100000	100000	100		10998,521	14148,274	3149,753	22,26245406	77,73754594
BP/1/4998	Humerus	MC-L1	100000	100000	100		667,696	14148,274	3149,753	22,26245406	4,719275298	21,19836063
BP/1/4998	Humerus	L1-L2	100000	100000	100		1119,771	14148,274	3149,753	22,26245406	7,914541378	35,55107337
BP/1/4998	Humerus	L2-L3	100000	100000	100		1189,905	14148,274	3149,753	22,26245406	8,410248487	37,77772416
BP/1/4998	Humerus	lag to sp surface	100000	100000	100	3	172,381	14148,274	3149,753	22,26245406	1,2183889	5,472841839	20,55
BP/1/5005	Humerus	MC	101000	101000	101		8516,911	17264,633	8747,722	50,66845035	49,33154965
BP/1/5005	Humerus	MC-L1	101000	101000	101		2644,967	17264,633	8747,722	50,66845035	15,3201461	30,23606603
BP/1/5005	Humerus	L1-L2	101000	101000	101		188,116	17264,633	8747,722	50,66845035	1,089603237	2,150456999
BP/1/5005	Humerus	L2-L3	101000	101000	101		1861,136	17264,633	8747,722	50,66845035	10,7800496	21,27566468
BP/1/5005	Humerus	L3-L4	101000	101000	101		706,097	17264,633	8747,722	50,66845035	4,089846567	8,071781431
BP/1/5005	Humerus	L4-L5	101000	101000	101		866,298	17264,633	8747,722	50,66845035	5,017760876	9,90312678
BP/1/5005	Humerus	L5-L6	101000	101000	101		523,854	17264,633	8747,722	50,66845035	3,03426085	5,98846191
BP/1/5005	Humerus	L6-L7	101000	101000	101		240,51	17264,633	8747,722	50,66845035	1,393079135	2,749401501
BP/1/5005	Humerus	L7-L8	101000	101000	101		531,521	17264,633	8747,722	50,66845035	3,078669555	6,076107585
BP/1/5005	Humerus	L8-L9	101000	101000	101		163,723	17264,633	8747,722	50,66845035	0,948314395	1,87160726
BP/1/5005	Humerus	L9-L10	101000	101000	101		300,22	17264,633	8747,722	50,66845035	1,73893068	3,431979206
BP/1/5005	Humerus	L10-L11	101000	101000	101		207,287	17264,633	8747,722	50,66845035	1,200645273	2,369611197
BP/1/5005	Humerus	L11-L12	101000	101000	101		305,278	17264,633	8747,722	50,66845035	1,768227567	3,489799973
BP/1/5005	Humerus	L12-L13	101000	101000	101		153,719	17264,633	8747,722	50,66845035	0,890369346	1,757246058
BP/1/5005	Humerus	lag to sp surface	101000	101000	101	13	54,996	17264,633	8747,722	50,66845035	0,318547171	0,628689389	10,54
BP/1/5397	Humerus	MC	103000	103000	103		7494,014	15998,594	8504,58	53,15829629	46,84170371
BP/1/5397	Humerus	MC-L1	103000	103000	103		995,867	15998,594	8504,58	53,15829629	6,224715747	11,70977285
BP/1/5397	Humerus	L1-L2	103000	103000	103		744,348	15998,594	8504,58	53,15829629	4,652583846	8,752319339
BP/1/5397	Humerus	L2-L3	103000	103000	103		2646,857	15998,594	8504,58	53,15829629	16,54431008	31,12272446
BP/1/5397	Humerus	L3-L4	103000	103000	103		2084,093	15998,594	8504,58	53,15829629	13,02672597	24,50553702
BP/1/5397	Humerus	L4-L5	103000	103000	103		1760,09	15998,594	8504,58	53,15829629	11,00152926	20,6957898
BP/1/5397	Humerus	L5-L6	103000	103000	103		140,191	15998,594	8504,58	53,15829629	0,876270752	1,648417676
BP/1/5397	Humerus	lag to sp surface	103000	103000	103	5	133,134	15998,594	8504,58	53,15829629	0,832160626	1,565438858	18,22
BP/1/6125	Humerus	MC	115000	115000	115		9494,383	21022,647	11528,264	54,83735707	45,16264293
BP/1/6125	Humerus	MC-L1	115000	115000	115		1992,729	21022,647	11528,264	54,83735707	9,478963329	17,28559478
BP/1/6125	Humerus	L1-L2	115000	115000	115		1370,551	21022,647	11528,264	54,83735707	6,519402623	11,88861567
BP/1/6125	Humerus	L2-L3	115000	115000	115		1183,959	21022,647	11528,264	54,83735707	5,631826477	10,27005454
BP/1/6125	Humerus	L3-L4	115000	115000	115		626,531	21022,647	11528,264	54,83735707	2,980266947	5,434738483
BP/1/6125	Humerus	L4-L5	115000	115000	115		886,049	21022,647	11528,264	54,83735707	4,214735661	7,685884015
BP/1/6125	Humerus	L5-L6	115000	115000	115		2666,422	21022,647	11528,264	54,83735707	12,6835693	23,12943215
BP/1/6125	Humerus	L6-L7	115000	115000	115		1109,145	21022,647	11528,264	54,83735707	5,275953119	9,621092994
BP/1/6125	Humerus	L7-L8	115000	115000	115		944,417	21022,647	11528,264	54,83735707	4,4923791	8,192187479
BP/1/6125	Humerus	L8-L9	115000	115000	115		148,192	21022,647	11528,264	54,83735707	0,704915989	1,285466745
BP/1/6125	Humerus	L9-L10	115000	115000	115		331,121	21022,647	11528,264	54,83735707	1,575068068	2,872253793
BP/1/6125	Humerus	lag to sp surface	115000	115000	115	10	269,148	21022,647	11528,264	54,83735707	1,280276456	2,334679358	16,43
BP/1/5000	Humerus	MC	131000	131000	131		13165,611	19802,54	6636,929	33,51554397	66,48445603
BP/1/5000	Humerus	MC-L1	131000	131000	131		1450,348	19802,54	6636,929	33,51554397	7,324050349	21,85269723
BP/1/5000	Humerus	L1-L2	131000	131000	131		2300,971	19802,54	6636,929	33,51554397	11,61957506	34,66921222
BP/1/5000	Humerus	L2-L3	131000	131000	131		1352,126	19802,54	6636,929	33,51554397	6,828043271	20,37276578
BP/1/5000	Humerus	L3-L4	131000	131000	131		228,072	19802,54	6636,929	33,51554397	1,151731041	3,436408616
BP/1/5000	Humerus	L4-L5	131000	131000	131		327,811	19802,54	6636,929	33,51554397	1,655398752	4,939197029
BP/1/5000	Humerus	L5-L6	131000	131000	131		292,683	19802,54	6636,929	33,51554397	1,478007367	4,409916092
BP/1/5000	Humerus	L6-L7	131000	131000	131		296,6	19802,54	6636,929	33,51554397	1,497787658	4,468934352
BP/1/5000	Humerus	lag to sp surface	131000	131000	131	8	388,318	19802,54	6636,929	33,51554397	1,960950464	5,850868677
BP/1/4934	Humerus	MC-L1	141000	141000	141		2372,15	6154,885	6154,885	100	38,54093131	38,54093131
BP/1/4934	Humerus	L1-L2	141000	141000	141		487,991	6154,885	6154,885	100	7,928515318	7,928515318
BP/1/4934	Humerus	L2-L3	141000	141000	141		1620,675	6154,885	6154,885	100	26,33152366	26,33152366
BP/1/4934	Humerus	L3-L4	141000	141000	141		314,706	6154,885	6154,885	100	5,113109343	5,113109343
BP/1/4934	Humerus	L4-L5	141000	141000	141		142,531	6154,885	6154,885	100	2,315737825	2,315737825
BP/1/4934	Humerus	L5-L6	141000	141000	141		147,198	6154,885	6154,885	100	2,391563774	2,391563774
BP/1/4934	Humerus	L6-L7	141000	141000	141		399,178	6154,885	6154,885	100	6,485547658	6,485547658
BP/1/4934	Humerus	L7-L8	141000	141000	141		292,783	6154,885	6154,885	100	4,756920722	4,756920722
BP/1/4934	Humerus	L8-L9	141000	141000	141		199,8	6154,885	6154,885	100	3,246202001	3,246202001
BP/1/4934	Humerus	lag to sp surface	141000	141000	141	10	177,873	6154,885	6154,885	100	2,889948391	2,889948391
BP/1/5193	Humerus	MC	87000	87000	87		5104,281	9626,596	4522,315	46,97730122	53,02269878
BP/1/5193	Humerus	MC-L1	87000	87000	87		2123,598	9626,596	4522,315	46,97730122	22,05969795	46,95820614
BP/1/5193	Humerus	L1-L2	87000	87000	87		1011,318	9626,596	4522,315	46,97730122	10,505458	22,3628385
BP/1/5193	Humerus	L2-L3	87000	87000	87		1213,044	9626,596	4522,315	46,97730122	12,60096508	26,82351849
BP/1/5193	Humerus	lag to sp surface	87000	87000	87	6	174,355	9626,596	4522,315	46,97730122	1,811180193	3,855436872	23,7
BP/1/5347	Tibia	MC	3897,689	3900	3,9		259,258	682,225	422,967	61,99816776	38,00183224
BP/1/5347	Tibia	lag to sp surface	3897,689	3900	3,9	0	422,967	682,225	422,967	61,99816776	61,99816776	100
BP/1/4376	Tibia	MC	47000	47000	47		4042,46	6294,732	2252,272	35,78026833	64,21973167
BP/1/4376	Tibia	MC-L1	47000	47000			681,182	6294,732	2252,272	35,78026833	10,8214615	30,24421562
BP/1/4376	Tibia	lag to sp surface	47000	47000	47	1	1571,09	6294,732	2252,272	35,78026833	24,95880682	69,75578438	21,47
BP/1/5238	Tibia	MC	68000	68000	68		3868,606	8663,704	4795,098	55,346974	44,653026
BP/1/5238	Tibia	MC-L1	68000	68000	68		1227,17	8663,704	4795,098	55,346974	14,16449592	25,59217768
BP/1/5238	Tibia	L1-L2	68000	68000	68		1447,788	8663,704	4795,098	55,346974	16,71095873	30,19308469
BP/1/5238	Tibia	L2-L3	68000	68000	68		1366,267	8663,704	4795,098	55,346974	15,77001015	28,4929943
BP/1/5238	Tibia	L3-L4	68000	68000	68		712,981	8663,704	4795,098	55,346974	8,229517075	14,86895575
BP/1/5238	Tibia	lag to sp surface	68000	68000	68	4	40,892	8663,704	4795,098	55,346974	0,471992118	0,852787576	9,6
BP/1/4751	Tibia	MC	58346,913	58346,913	58,346913		5203,444	10862,643	5659,199	52,09780898	47,90219102
BP/1/4751	Tibia	MC-L1	58346,914	58346,914	58,346914		599,066	10862,643	5659,199	52,09780898	5,514919343	10,58570303
BP/1/4751	Tibia	L1-L2	58346,915	58346,915	58,346915		2873,15	10862,643	5659,199	52,09780898	26,44982441	50,76955237
BP/1/4751	Tibia	L2-L3	58346,916	58346,916	58,346916		909,661	10862,643	5659,199	52,09780898	8,374214268	16,0740239
BP/1/4751	Tibia	L3-L4	58346,917	58346,917	58,346917		728,839	10862,643	5659,199	52,09780898	6,709591763	12,87883674
BP/1/4751	Tibia	lag to sp surface	58346,918	58346,918	58,346918	4	548,483	10862,643	5659,199	52,09780898	5,04925919	9,691883957	26,19
BP/1/4860	Tibia	MC	107000	107000	107		10605,035	18903,395	8298,36	43,89878114	56,10121886
BP/1/4860	Tibia	MC-L1	107000	107000	107		1395,405	18903,395	8298,36	43,89878114	7,381769254	16,815431
BP/1/4860	Tibia	L1-L2	107000	107000	107		2821,797	18903,395	8298,36	43,89878114	14,92746144	34,00427313
BP/1/4860	Tibia	L2-L3	107000	107000	107		979,953	18903,395	8298,36	43,89878114	5,184005307	11,80899599
BP/1/4860	Tibia	L3-L4	107000	107000	107		2071,417	18903,395	8298,36	43,89878114	10,95790994	24,96176353
BP/1/4860	Tibia	L4-L5	107000	107000	107		800,24	18903,395	8298,36	43,89878114	4,233313646	9,643351216
BP/1/4860	Tibia	lag to sp surface	107000	107000	107	5	229,548	18903,395	8298,36	43,89878114	1,214321554	2,766185126	10,28
BP/1/4998	Tibia	MC	111000	111000	111		11806,995	18949,227	7142,232	37,69141612	62,30858388
BP/1/4998	Tibia	MC-L1	111000	111000	111		3771,668	18949,227	7142,232	37,69141612	19,90407313	52,80797375
BP/1/4998	Tibia	L1-L2	111000	111000	111		1716,29	18949,227	7142,232	37,69141612	9,057308776	24,03016312
BP/1/4998	Tibia	L2-L3	111000	111000	111		147,465	18949,227	7142,232	37,69141612	0,778211164	2,064690702
BP/1/4998	Tibia	L3-L4	111000	111000	111		821,57	18949,227	7142,232	37,69141612	4,335638599	11,50298674
BP/1/4998	Tibia	L4-L5	111000	111000	111		160,678	18949,227	7142,232	37,69141612	0,847939602	2,249688893
BP/1/4998	Tibia	L5-L6	111000	111000	111		212,371	18949,227	7142,232	37,69141612	1,120737009	2,973454237
BP/1/4998	Tibia	lag to sp surface	111000	111000	111	6	312,19	18949,227	7142,232	37,69141612	1,647507838	4,371042554	15,41
NMQR3055	Tibia	MC	99540	99540	99,54		8363,99	21246,28	12882,29	60,63315555	39,36684445
NMQR3055	Tibia	MC-L1	99540	99540	99,54		3265,441	21246,28	12882,29	60,63315555	15,36947174	25,34829599
NMQR3055	Tibia	L1-L2	99540	99540	99,54		2746,097	21246,28	12882,29	60,63315555	12,92507206	21,31683885
NMQR3055	Tibia	L2-L3	99540	99540	99,54		1309,49	21246,28	12882,29	60,63315555	6,163384837	10,16504053
NMQR3055	Tibia	L3-L4	99540	99540	99,54		235,97	21246,28	12882,29	60,63315555	1,110641486	1,831739543
NMQR3055	Tibia	L4-L5	99540	99540	99,54		975,237	21246,28	12882,29	60,63315555	4,590154135	7,570369864
NMQR3055	Tibia	lag to sp surface	99540	99540	99,54	5	4350,055	21246,28	12882,29	60,63315555	20,47443129	33,76771521	24,03
BP/1/5108	Tibia	MC	107230	107230	107,23		8165,363	18406,855	10241,492	55,63955385	44,36044615
BP/1/5108	Tibia	MC-L1	107230	107230	107,23		3928,828	18406,855	10241,492	55,63955385	21,34437415	38,36187149
BP/1/5108	Tibia	L1-L2	107230	107230	107,23		1294,404	18406,855	10241,492	55,63955385	7,032184477	12,63882255
BP/1/5108	Tibia	L2-L3	107230	107230	107,23		1886,265	18406,855	10241,492	55,63955385	10,24762242	18,4178731
BP/1/5108	Tibia	L3-L4	107230	107230	107,23		798,01	18406,855	10241,492	55,63955385	4,335395699	7,791931098
BP/1/5108	Tibia	L4-L5	107230	107230	107,23		238,281	18406,855	10241,492	55,63955385	1,294523155	2,326623894
BP/1/5108	Tibia	L5-L6	107230	107230	107,23		231,673	18406,855	10241,492	55,63955385	1,258623486	2,262102045
BP/1/5108	Tibia	L6-L7	107230	107230	107,23		406,013	18406,855	10241,492	55,63955385	2,205770622	3,964393079
BP/1/5108	Tibia	L7-L8	107230	107230	107,23		566,338	18406,855	10241,492	55,63955385	3,076777646	5,529838816
BP/1/5108	Tibia	lag to sp surface	107230	107230	107,23	10	891,68	18406,855	10241,492	55,63955385	4,844282198	8,706543929	25,08
BP/1/4928	Tibia	MC	138000	138000	138		5274,13	18799,18	13525,05	71,94489334	28,05510666
BP/1/4928	Tibia	MC-L1	138000	138000	138		12030,146	18799,18	13525,05	71,94489334	63,99292948	88,94714622
BP/1/4928	Tibia	L1-L2	138000	138000	138		281,143	18799,18	13525,05	71,94489334	1,495506719	2,078683628
BP/1/4928	Tibia	L2-L3	138000	138000	138		111,332	18799,18	13525,05	71,94489334	0,59221732	0,823154073
BP/1/4928	Tibia	L3-L4	138000	138000	138		185,371	18799,18	13525,05	71,94489334	0,986058966	1,37057534
BP/1/4928	Tibia	L4-L5	138000	138000	138		234,754	18799,18	13525,05	71,94489334	1,248745956	1,735697835
BP/1/4928	Tibia	L5-L6	138000	138000	138		166,741	18799,18	13525,05	71,94489334	0,886958899	1,232830932
BP/1/4928	Tibia	L6-L7	138000	138000	138		247,024	18799,18	13525,05	71,94489334	1,31401476	1,826418387
BP/1/4928	Tibia	L7-L8	138000	138000	138		135,226	18799,18	13525,05	71,94489334	0,719318609	0,999818855
BP/1/4928	Tibia	lag to sp surface	138000	138000	138	8	133,313	18799,18	13525,05	71,94489334	0,709142633	0,985674729	8
BP/1/5347	Fibula	MC	2659,714	2700	2,7		225,055	555,733	330,678	59,50303473	40,49696527
BP/1/5347	Fibula	lag to sp surface	2659,714	2700	2,7	0	330,678	555,733	330,678	59,50303473	59,50303473	100
BP/1/4998	Fibula	MC	75000	75000	75		8440,216	15834,204	7393,988	46,69630377	53,30370969
BP/1/4998	Fibula	MC-L1	75000	75000	75		974,411	15834,204	7393,988	46,69630377	6,153837895	13,17842279
BP/1/4998	Fibula	L1-L2	75000	75000	75		2937,784	15834,204	7393,988	46,69630377	18,55340971	39,7320634
BP/1/4998	Fibula	L2-L3	75000	75000	75		854,876	15834,204	7393,988	46,69630377	5,398921322	11,56177154
BP/1/4998	Fibula	L3-L4	75000	75000	75		1403,929	15834,204	7393,988	46,69630377	8,866434679	18,98743953
BP/1/4998	Fibula	L4-L5	75000	75000	75		1044,105	15834,204	7393,988	46,69630377	6,593986434	14,12099938
BP/1/4998	Fibula	L5-L6	75000	75000	75		142,325	15834,204	7393,988	46,69630377	0,898845537	1,924874641
BP/1/4998	Fibula	lag to sp surface	75000	75000	75	6	36,558	15834,204	7393,988	46,69630377	0,230879994	0,494428717	25,16
BP/1/4928	Fibula	MC	67000	67000	67		6557,806	14206,895	7649,089	53,84068088	46,15930287
BP/1/4928	Fibula	MC-L1	67000	67000	67		3609,174	14206,895	7649,089	53,84068088	25,40437393	47,18436405
BP/1/4928	Fibula	L1-L2	67000	67000	67		174,587	14206,895	7649,089	53,84068088	1,228888779	2,282454813
BP/1/4928	Fibula	L2-L3	67000	67000	67		212,953	14206,895	7649,089	53,84068088	1,498940656	2,784030883
BP/1/4928	Fibula	L3-L4	67000	67000	67		1099,653	14206,895	7649,089	53,84068088	7,740274092	14,37626102
BP/1/4928	Fibula	L4-L5	67000	67000	67		610,696	14206,895	7649,089	53,84068088	4,298587306	7,983905011
BP/1/4928	Fibula	L5-L6	67000	67000	67		209,632	14206,895	7649,089	53,84068088	1,47556469	2,740613948
BP/1/4928	Fibula	L6-L7	67000	67000	67		234,229	14206,895	7649,089	53,84068088	1,648698872	3,062181653
BP/1/4928	Fibula	L7-L8	67000	67000	67		271,569	14206,895	7649,089	53,84068088	1,911528905	3,550344361
BP/1/4928	Fibula	L8-L9	67000	67000	67		816,222	14206,895	7649,089	53,84068088	5,745250547	10,67083936
BP/1/4928	Fibula	lag to sp surface	67000	67000	67	11	410,374	14206,895	7649,089	53,84068088	2,888554153	5,365004905
BP/1/5347	Radius	MC	1877,735	1877,735	1,877735		128,096	325,179	197,083	60,60754231	39,39245769
BP/1/5347	Radius	lag to sp surface	1877,735	1877,735	1,877735	0	197,083	325,179	197,083	60,60754231	60,60754231	100
BP/1/4376	Radius	MC	21500	21500	21,5		1795,277	3350,605	1555,328	46,4193183	53,5806817
BP/1/4376	Radius	MC-L1	21500	21500			982,938	3350,605	1555,328	46,4193183	29,33613482	63,19811641
BP/1/4376	Radius	lag to sp surface	21500	21500	21,5	1	572,39	3350,605	1555,328	46,4193183	17,08318348	36,80188359	19,32
.BP/1/5011	Radius	MC	81000	81000	81		5382,65	13209,133	7826,483	59,25054279	40,74945721
.BP/1/5011	Radius	MC-L1	81000	81000	81		2877,258	13209,133	7826,483	59,25054279	21,78233802	36,76310292
.BP/1/5011	Radius	L1-L2	81000	81000	81		2787,572	13209,133	7826,483	59,25054279	21,1033684	35,61717313
.BP/1/5011	Radius	L2-L3	81000	81000	81		837,71	13209,133	7826,483	59,25054279	6,341899957	10,70353056
.BP/1/5011	Radius	L3-L4	81000	81000	81		779,603	13209,133	7826,483	59,25054279	5,901999775	9,961089802
.BP/1/5011	Radius	L4-L5	81000	81000	81		139,509	13209,133	7826,483	59,25054279	1,056155616	1,782524794
.BP/1/5011	Radius	L5-L6	81000	81000	81		261,716	13209,133	7826,483	59,25054279	1,981326102	3,343979665
.BP/1/5011	Radius	lag to sp surface	81000	81000	81	6	143,115	13209,133	7826,483	59,25054279	1,08345491	1,828599129	6,8
BP/1/5347	Ulna	MC	3891,279	3900	3,9		286,216	681,466	395,25	57,99995891	42,00004109
BP/1/5347	Ulna	lag to sp surface	3891,279	3900	3,9	0	395,25	681,466	395,25	57,99995891	57,99995891	100
NMQR3964	Ulna	MC	64587,854	64587,854	64,587854		4675,041	16966,554	12291,513	72,44554787	27,55445213
NMQR3964	Ulna	MC-L1	64587,854	64587,854	64,587854		7414,899	16966,554	12291,513	72,44554787	43,70303481	60,3253562
NMQR3964	Ulna	L1-L2	64587,854	64587,854	64,587854		893,937	16966,554	12291,513	72,44554787	5,268818877	7,272798719
NMQR3964	Ulna	L2-L3	64587,854	64587,854	64,587854		701,673	16966,554	12291,513	72,44554787	4,135624712	5,708597469
NMQR3964	Ulna	L3-L4	64587,854	64587,854	64,587854		497,467	16966,554	12291,513	72,44554787	2,93204501	4,04723975
NMQR3964	Ulna	L4-L5	64587,854	64587,854	64,587854		1208,314	16966,554	12291,513	72,44554787	7,121740808	9,830474084
NMQR3964	Ulna	L5-L6	64587,854	64587,854	64,587854		699,168	16966,554	12291,513	72,44554787	4,12086037	5,688217553
NMQR3964	Ulna	lag to sp surface	64587,854	64587,854	64,587854	6	876,055	16966,554	12291,513	72,44554787	5,163423286	7,127316222
BP/1/4693	Ulna	MC-L1	59000	59000	59		10802,469		23582,176			45,80777024
BP/1/4693	Ulna	L1-L2	59000	59000	59		7330,247		23582,176			31,08384485
BP/1/4693	Ulna	L2-L3	59000	59000	59		2411,265		23582,176			10,22494701
BP/1/4693	Ulna	L3-L4	59000	59000	59		1494,985		23582,176			6,339470115
BP/1/4693	Ulna	lag to sp surface	59000	59000	59	4	1543,21		23582,176			6,543967783	12,59
